# Supplementary material for: Clinical characteristics and outcomes of B-ALL with ZNF384 rearrangements: a retrospective analysis by the Ponte di Legno Childhood ALL Working Group
Source: Leukemia. 2021 Mar 10;35(11):3272–7. doi: 10.1038/s41375-021-01199-0 (PMC8550960; doi:10.1038/s41375-021-01199-0)
Supplement: Supplementary file 2 — Supplementary Table 1 [file 41375_2021_1199_MOESM2_ESM.xlsx]

## Sheet: Supp T1
Supplemental Table 1. Number of cases contributed by each study group
Group	Number of cases
Associazione Italiana di Ematologia e Oncologia Pediatrica (AIEOP)	6 (3)
Polish Childhood Leukaemia Study Group (ALIC)	7 (3)
Berlin-Frankfurt-Münster – Austria (BFM-A)	11 (5)
Berlin-Frankfurt-Münster - Germany/Switzerland (BFM-G/CH)	25 (11)
Cooperative Study Group for Childhood ALL (COALL)	1 (0.46)
Children’s Oncology Group (COG)	17 (8)
Dutch Childhood Oncology Group (DCOG)	6 (3)
Japanese Association of Childhood Leukaemia Study (JACLS)	8 (4)
Nordic Society for Pediatric Hematology and Oncology (NOPHO)	22 (10)
St Jude’s Children’s Research Hospital (SJCRH)	10 (5)
Tokyo Children’s Cancer Research Group (TCCSG)	29 (13)
Taiwan Pediatric Oncology Group (TPOG)	5 (2)
Childhood Leukaemia Investigation Prague (CLIP)	6 (3)
Malaysia-Singapore (Ma-Spore)	17 (8)
National Cancer Research Institute Childhood Cancer and Leukaemia Group Leukaemia Subgroup (NCRI CCLG LSG)	28 (13)
Société Française de la lutte contre les Cancers et les leucémies de l’Enfant et de l’Adolescent (SFCE)	20 (9)
Total	218 (100)
