# Supplementary material for: Clinical characteristics and outcomes of B-ALL with ZNF384 rearrangements: a retrospective analysis by the Ponte di Legno Childhood ALL Working Group
Source: Leukemia. 2021 Mar 10;35(11):3272–7. doi: 10.1038/s41375-021-01199-0 (PMC8550960; doi:10.1038/s41375-021-01199-0)
Supplement: Supplementary file 3 — Supplementary Table 2 [file 41375_2021_1199_MOESM3_ESM.xlsx]

## Sheet: Supp T2
Supplemental Table 2. Frequency of the different ZNF384 partner genes
Partner	Frequency, n(%)
EP300	83 (43)
TCF3	60 (31)
TAF15	17 (9)
CREBBP	15 (8)
Other	18 (9)
EWSR1	6 (3)
ARID1B	1 (0.5)
BMP2K	1 (0.5)
CLLORF74	1 (0.5)
CCAR1	1 (0.5)
CLTC	1 (0.5)
DUX4	1 (0.5)
NIPBL	1 (0.5)
SEC24B	1 (0.5)
SMARCA2	1 (0.5)
USP25	1 (0.5)
Other*	2 (1)
Total with known partner	193 (100)
Unknown partner**	25
Grand total	218
* Involvement of EP300, TCF3, TAF15 and CREBBP was excluded hence included with "others".
** Unknown group includes cases where information about the partner gene was not provided or where the involvement of ZNF384 was confirmed by FISH only.
