# Supplementary material for: Clinical characteristics and outcomes of B-ALL with ZNF384 rearrangements: a retrospective analysis by the Ponte di Legno Childhood ALL Working Group
Source: Leukemia. 2021 Mar 10;35(11):3272–7. doi: 10.1038/s41375-021-01199-0 (PMC8550960; doi:10.1038/s41375-021-01199-0)
Supplement: Supplementary file 4 — Supplementary Table 3 [file 41375_2021_1199_MOESM4_ESM.xlsx]

## Sheet: Supp T3
Supplemental Table 3. Presence of commonly tested antigens among patients with B-ALL and ZNF384 rearrangements stratified by partner genes
	Total	EP300	TCF3	TAF15	CREBBP	Other 1	Missing 2	p-value
Total, n (%)	218	83	60	17	15	18	25
CD2
Positive	2 (2)	0 (0)	2 (5)	0 (0)	0 (0)	0 (0)	0 (0)	0.53
Negative	115 (98)	35 (100)	36 (95)	12 (100)	7 (100)	5 (100)	20 (100)
Unknown/ Missing	101	48	22	5	8	13	5
CD3
Positive	1 (1)	0 (0)	1 (3)	0 (0)	0 (0)	0 (0)	0 (0)	0.703
Negative	120 (99)	40 (100)	31 (97)	12 (100)	9 (100)	8 (100)	20 (100)
Unknown/ Missing	97	43	28	5	6	10	5
CD5
Positive	0 (0)	0 (0)	0 (0)	0 (0)	0 (0)	0 (0)	0 (0)
Negative	108 (100)	34 (100)	32 (100)	10 (100)	6 (100)	6 (100)	20 (100)	N/A
Unknown/ Missing	110	49	28	7	9	12	5
CD7
Positive	0 (0)	0 (0)	0 (0)	0 (0)	0 (0)	0 (0)	0 (0)
Negative	132 (100)	42 (100)	39 (100)	12 (100)	10 (100)	8 (100)	21 (100)	N/A
Unknown/ Missing	86	41	21	5	5	10	4
CD10
Positive	106 (68)	37 (67)	22 (49)	12 (86)	7 (64)	8 (80)	20 (95)	0.07
Negative	50 (32)	18 (33)	23 (51)	2 (14)	4 (36)	2 (20)	1 (5)
Unknown/ Missing	62	28	15	3	4	8	4
CD13
Positive	97 (71)	38 (81)	15 (38)	10 (77)	6 (67)	9 (100)	19 (100)	0
Negative	40 (29)	9 (19)	25 (63)	3 (23)	3 (33)	0 (0)	0 (0)
Unknown/ Missing	81	36	20	4	6	9	6
CD19
Positive	150 (99)	51 (100)	44 (98)	14 (100)	11 (100)	9 (100)	21 (100)	0.753
Negative	1 (1)	0 (0)	1 (2)	0 (0)	0 (0)	0 (0)	0 (0)
Unknown/ Missing	67	32	15	3	4	9	4
CD20
Positive	6 (5)	3 (7)	3 (8)	0 (0)	0 (0)	0 (0)	0 (0)	0.68
Negative	121 (95)	38 (93)	34 (92)	12 (100)	10 (100)	6 (100)	21 (100)
Unknown/ Missing	91	42	23	5	5	12	4
CD22
Positive	133 (94)	47 (94)	35 (90)	13 (100)	10 (100)	7 (78)	21 (100)	0.257
Negative	9 (6)	3 (6)	4 (10)	0 (0)	0 (0)	2 (22)	0 (0)
Unknown/ Missing	76	33	21	4	5	9	4
CD33
Positive	121 (86)	43 (88)	32 (78)	12 (92)	7 (78)	8 (89)	19 (100)	0.607
Negative	19 (14)	6 (12)	9 (22)	1 (8)	2 (22)	1 (11)	0 (0)
Unknown/ Missing	78	34	19	4	6	9	6
CD34
Positive	142 (98)	48 (98)	40 (98)	14 (100)	9 (90)	10 (100)	21 (100)	0.548
Negative	3 (2)	1 (2)	1 (2)	0 (0)	1 (10)	0 (0)	0 (0)
Unknown/ Missing	73	34	19	3	5	8	4
CD45
Positive	94 (97)	33 (100)	20 (91)	7 (100)	7 (88)	6 (100)	21 (100)	0.291
Negative	3 (3)	0 (0)	2 (9)	0 (0)	1 (13)	0 (0)	0 (0)
Unknown/ Missing	121	50	38	10	7	12	4
CD66c
Positive	5 (5)	3 (9)	1 (4)	1 (10)	0 (0)	0 (0)	0 (0)	0.76
Negative	94 (95)	29 (91)	27 (96)	9 (90)	6 (100)	5 (100)	18 (100)
Unknown/ Missing	119	51	32	7	9	13	7
Cytou
Positive	6 (5)	2 (5)	3 (10)	0 (0)	0 (0)	1 (14)	0 (0)	0.552
Negative	107 (95)	36 (95)	26 (90)	12 (100)	9 (100)	6 (86)	18 (100)
Unknown/ Missing	105	45	31	5	6	11	7
HLADR
Positive	126 (98)	42 (100)	36 (97)	12 (100)	9 (100)	7 (88)	20 (100)	0.176
Negative	2 (2)	0 (0)	1 (3)	0 (0)	0 (0)	1 (13)	0 (0)
Unknown/ Missing	90	41	23	5	6	10	5
(1) The other group includes 6 cases of EWSR1 and 1 case each of ARID1B, BMP2K, CLLORF74, CCAR1, CLTC, DUX4, NIPBL, SEC24B, SMARCA2, USP25; plus two cases where testing showed that the partner gene was not one of the four common genes.
(2) Missing group includes cases where information about the partner gene was not provided or where the involvement of ZNF384 was confirmed by FISH only
