# Supplementary material for: Clinical characteristics and outcomes of B-ALL with ZNF384 rearrangements: a retrospective analysis by the Ponte di Legno Childhood ALL Working Group
Source: Leukemia. 2021 Mar 10;35(11):3272–7. doi: 10.1038/s41375-021-01199-0 (PMC8550960; doi:10.1038/s41375-021-01199-0)
Supplement: Supplementary file 5 — Supplementary Table 4 [file 41375_2021_1199_MOESM5_ESM.xlsx]

## Sheet: Supp T4
Supplemental Table 4. Treatment response and outcome of patients with B-ALL and ZNF384 rearrangements stratified by partner genes
	Total	EP300	TCF3	TAF15	CREBBP	Other 1	Missing 2		TCF3 v EP300
Total, n (%)	218	83	60	17	15	18	25		-
Total included in survival analysis3	185	72	48	14	11	15	25		-
5 y Estimates, % (95% CI)
Relapse Rate	11% (7-18)	4% (1-13)	18% (9-37)	17% (4-52)	22% (6-64)	14% (2-67)	9% (2-32)		-
Event-Free	85% (78-90)	92% (81-97)	78% (60-89)	83% (48-96)	78% (36-94)	76% (33-94)	86% (63-95)		-
Overall	91% (85-95)	93% (82-97)	87% (72-95)	92% (54-99)	100% (No Deaths)	89% (43-98)	91% (68-98)		-
Hazard Ratio, (95% CI), p value 4
Relapse Rate	─	0.20 (0.06-0.67), .010	2.19 (0.89-5.39), .088	2.71 (0.90-8.20), .077	1.49 (0.34-6.46), .595	0.89 (0.12-6.73), .914	0.96 (0.33-2.84), .948		5.01 (1.35-18.54), .016
Event-Free	─	0.40 (0.17-0.95), .037	1.76 (0.81-3.83), .156	1.89 (0.65-5.49), .244	1.07 (0.25-4.53), .929	1.21 (0.28-5.13), .799	0.90 (0.35-2.36), .837		2.54 (0.98-6.56), .054
Overall	─	0.53 (0.16-1.72), .289	1.98 (0.66-5.89), .221	0.82 (0.11-6.33), .852	1.04 (0.14-8.02), .968	1.03 (0.13-7.93), .979	1.13 (0.32-3.97), .854		2.24 (0.63-7.96), .211
Adjusted Hazard Ratio, (95% CI), p value 4,5
Relapse Rate	─	0.12 (0.03-0.45), .002	2.44 (0.85-7.02), .098	3.31 (0.99-11.02), .051	1.85 (0.41-8.39), .423	1.52 (0.19-11.93), .691	0.85 (0.28-2.55), .775		8.93 (1.91-41.69), .005
Event-Free	─	0.29 (0.11-0.73), .009	1.94 (0.81-4.63), .134	2.64 (0.85-8.20), .092	1.17 (0.27-5.02), .832	1.58 (0.35-7.10), .548	0.82 (0.31-2.20), .695		3.25 (1.12-9.39), .029
Overall	─	0.48 (0.14-1.66), .246	1.73 (0.49-6.16), .396	1.70 (0.21-13.97), .620	1.29 (0.16-10.09), .810	1.18 (0.14-10.04), .881	1.24 (0.34-4.59), .747		2.34 (0.56-9.73) .242
Notes
(1) The other group includes 6 cases of EWSR1 and 1 case each of ARID1B, BMP2K, CLLORF74, CCAR1, CLTC, DUX4, NIPBL, SEC24B, SMARCA2, USP25; plus two cases where testing showed that the partner gene was not one of the four common genes.
(2) Missing group includes cases where information about the partner gene was not provided or where the involvement of ZNF384 was confirmed by FISH only
(3) Survival analysis excluded 16 patients with missing data and 18 patients for selection bias.
(4) Hazard ratio the risk of an event comparing patients with the specific partner gene against all other patients except those with missing data
(5) Adjusted for sex, age, white cell count, year of diagnosis. NB There were too few patients with MRD data to enable adjustment by this variable
