# Supplementary material for: Clinical characteristics and outcomes of B-ALL with ZNF384 rearrangements: a retrospective analysis by the Ponte di Legno Childhood ALL Working Group
Source: Leukemia. 2021 Mar 10;35(11):3272–7. doi: 10.1038/s41375-021-01199-0 (PMC8550960; doi:10.1038/s41375-021-01199-0)
Supplement: Supplementary file 6 — Supplementary Table 5 [file 41375_2021_1199_MOESM6_ESM.xlsx]

## Sheet: Supp T5
Supplemental Table 5. Methodologies used to detect ZNF384, partner genes and additional genetic abnormalities
	Total	EP300	TCF3	TAF15	CREBBP	Other 1	Missing 2	p-value
Total, n (%)	218	83	60	17	15	18	25
MLPA Done
Yes	91 (61)	31 (55)	33 (67)	7 (54)	9 (69)	6 (50)	5 (100)	0.596
No	57 (39)	25 (45)	16 (33)	6 (46)	4 (31)	6 (50)	0 (0)
Unknown/ Missing	70	27	11	4	2	6	20
SNP Array Done
Yes	63 (41)	31 (50)	15 (31)	4 (36)	5 (38)	7 (54)	1 (14)	0.302
No	91 (59)	31 (50)	33 (69)	7 (64)	8 (62)	6 (46)	6 (86)
Unknown/ Missing	64	21	12	6	2	5	18
RNASeq Done
Yes	117 (59)	54 (65)	33 (55)	11 (65)	7 (47)	12 (67)	0 (0)	0.542
No	82 (41)	29 (35)	27 (45)	6 (35)	8 (53)	6 (33)	6 (100)
Unknown/ Missing	19	0	0	0	0	0	19
WES Done
Yes	18 (13)	4 (8)	6 (14)	3 (25)	2 (15)	3 (27)	0 (0)	0.358
No	118 (87)	46 (92)	38 (86)	9 (75)	11 (85)	8 (73)	6 (100)
Unknown/ Missing	82	33	16	5	2	7	19
WGS Done
Yes	12 (10)	4 (9)	4 (10)	0 (0)	1 (8)	1 (9)	2 (33)	0.889
No	114 (90)	41 (91)	37 (90)	11 (100)	11 (92)	10 (91)	4 (67)
Unknown/ Missing	92	38	19	6	3	7	19
(1) The other group includes 6 cases of EWSR1 and 1 case each of ARID1B, BMP2K, CLLORF74, CCAR1, CLTC, DUX4, NIPBL, SEC24B, SMARCA2, USP25; plus two cases where testing showed that the partner gene was not one of the four common genes.
(2) Missing group includes cases where information about the partner gene was not provided or where the involvement of ZNF384 was confirmed by FISH only
