# Supplementary material for: Clinical characteristics and outcomes of B-ALL with ZNF384 rearrangements: a retrospective analysis by the Ponte di Legno Childhood ALL Working Group
Source: Leukemia. 2021 Mar 10;35(11):3272–7. doi: 10.1038/s41375-021-01199-0 (PMC8550960; doi:10.1038/s41375-021-01199-0)
Supplement: Supplementary file 7 — Supplementary Table 6 [file 41375_2021_1199_MOESM7_ESM.xlsx]

## Sheet: Supp T6
Supplemental Table 6. Distribution of additional genetic abnormalities in ZNF384-related ALL startified by partner genes
	Total	EP300	TCF3	TAF15	CREBBP	Other 1	Missing 2	p-value across all six groups	p-value across four main partners genes
Total, n (%)	218	83	60	17	15	18	25
IKZF1 Deletion
Yes	20 (14)	9 (16)	3 (7)	1 (8)	0 (0)	5 (33)	2 (33)	0	0.241
No	127 (86)	47 (84)	42 (93)	11 (92)	13 (100)	10 (67)	4 (67)
Unknown/ Missing	71	27	15	5	2	3	19
PAX5 Deletion
Yes	5 (3)	4 (7)	0 (0)	0 (0)	0 (0)	1 (7)	0 (0)	0.001	0.177
No	141 (97)	53 (93)	44 (100)	12 (100)	12 (100)	14 (93)	6 (100)
Unknown/ Missing	72	26	16	5	3	3	19
CDKN2A/B Deletion
Yes	23 (16)	15 (27)	3 (7)	2 (17)	1 (8)	2 (13)	0 (0)	0	0.053
No	122 (84)	41 (73)	41 (93)	10 (83)	11	13 (87)	6 (100)
Unknown/ Missing	73	27	16	5	3	3	19
ETV6 Deletion
Yes	35 (24)	13 (23)	11 (26)	2 (18)	2 (17)	5 (33)	2 (33)	0.004	0.901
No	108 (76)	43 (77)	32 (74)	9 (82)	10 (83)	10 (67)	4 (67)
Unknown/ Missing	75	27	17	6	3	3	19
NRAS Mutation
Yes	11 (16)	4 (21)	1 (4)	3 (33)	2 (29)	1 (20)	0 (0)	0.002	0.115
No	57 (84)	15 (79)	25 (96)	6 (67)	5 (71)	4 (80)	2 (100)
Unknown/ Missing	150	64	34	8	8	13	23
KRAS Mutation
Yes	8 (12)	2 (11)	3 (12)	1 (11)	1 (14)	1 (20)	0 (0)	0.04	0.995
No	60 (88)	17 (89)	23 (88)	8 (89)	6 (86)	4 (80)	2 (100)
Unknown/ Missing	150	64	34	8	8	13	23
FLT3 Mutation
Yes	10 (14)	4 (19)	2 (7)	1 (13)	1 (14)	1 (20)	1 (50)	0.043	0.691
No	60 (86)	17 (81)	25 (93)	7 (88)	6 (86)	4 (80)	1 (50)
Unknown/ Missing	148	62	33	9	8	13	23
NOTCH1 Mutation
Yes	1 (2)	0 (0)	0 (0)	1 (14)	0 (0)	0 (0)	0 (0)	0.002	0.099
No	54 (98)	17 (100)	19 (100)	6 (86)	7 (100)	5 (100)	0 (0)
Unknown/ Missing	163	66	41	10	8	13	25
FBXW7 Mutation
Yes	0 (0)	0 (0)	0 (0)	0 (0)	0 (0)	0 (0)	0 (0)
No	52 (100)	17 (100)	16 (100)	7 (100)	7 (100)	5 (100)	0 (0)	NA	NA
Unknown/ Missing	166	66	44	10	8	13	25
PHF6 Mutation
Yes	0 (0)	0 (0)	0 (0)	0 (0)	0 (0)	0 (0)	0 (0)
No	44 (100)	14 (100)	14 (100)	6 (100)	6 (100)	4 (100)	0 (0)	NA	NA
Unknown/ Missing	174	69	46	11	9	14	25
(1) The other group includes 6 cases of EWSR1 and 1 case each of ARID1B, BMP2K, CLLORF74, CCAR1, CLTC, DUX4, NIPBL, SEC24B, SMARCA2, USP25; plus two cases where testing showed that the partner gene was not one of the four common genes.
(2) Missing group includes cases where information about the partner gene was not provided or where the involvement of ZNF384 was confirmed by FISH only
