# Supplementary material for: Clinical characteristics and outcomes of B-ALL with ZNF384 rearrangements: a retrospective analysis by the Ponte di Legno Childhood ALL Working Group
Source: Leukemia. 2021 Mar 10;35(11):3272–7. doi: 10.1038/s41375-021-01199-0 (PMC8550960; doi:10.1038/s41375-021-01199-0)
Supplement: Supplementary file 8 — Supplementary Table 7 [file 41375_2021_1199_MOESM8_ESM.xlsx]

## Sheet: Supp T7
Supplemental Table 7: Outcome of patients with selected deletions and mutations overall and within selected partner gene subgroups.
	Total Cases*						EP300-ZNF384		TCF3-ZNF384
	IKZF1	CDKN2A/B	ETV6**	NRAS**	FLT3	NRAS/KRAS/FLT3	CDKN2A/B**	ETV6**	ETV6**
Number of patients	18	17	25	8	8	20	11	9	7
Hazard Ratio
Overall	1.86 (0.38-9.01), .440	3.86 (0.96-15.48), .057	.	.	2.10 (0.22-20.42), .524	0.70 (0.07-6.72), .754	8.76 (0.79-96.71), .077	.	.
Event-Free	1.39 (0.40-4.85), .604	2.38 (0.78-7.33), .130	0.38 (0.09-1.69), .206	.	0.81 (0.10-6.44), .843	0.24 (0.03-1.88), .173	2.69 (0.44-16.42), .283	.	0.68 (0.08-5.65), .718
Relapse Rate	0.56 (0.07-4.31), .577	1.45 (0.32-6.54), .632	0.52 (0.11-2.36), .397	.	1.08 (0.13-8.88), .941	0.32 (0.04-2.58), .283	.	.	0.68 (0.08-5.65), .718
*With deletion/ mutation and outcome data
** No events in the EP300-ZNF384 patients with a ETV6 deletion or relapses in the EP300-ZNF384 patients with a CDKN2A/B deletion thus insufficient data to compute a hazard ratio
**Only 1 relapse in the NRAS mutated patients thus insufficient data to compute a hazard ratio
**No deaths in patients with a ETV6 deletion thus insufficient data to compute a hazard ratio
